# Supplementary material for: The IQD Gene Family in Soybean: Structure, Phylogeny, Evolution and Expression
Source: PLoS One. 2014 Oct 24;9(10):e110896. doi: 10.1371/journal.pone.0110896 (PMC4208818; doi:10.1371/journal.pone.0110896)
Supplement: Table S1 — Detailed information about the 10 motifs in soybean IQD proteins. (XLS) [file pone.0110896.s003.xls]

## Sheet: Sheet1
Table S1. Detailed information about the 10 motifs in soybean IQD proteins
Motif	Site	Width	Best possible match	Function
1	67	66	IKEEWAAIKIQTAFRGYLARRALRALKGLVKLQALVRGHLVRKQAAMTLRCMQALVRVQAQVRARR	IQ calmodulin-binding motif
2	55	29	YPNFPNYMANTESFKAKLRSHSAPKQRPD	DUF4005
3	43	29	MNYDPDKPNWGWNWLERWMAAHPWESRPM	no found
4	34	29	EEIEAKLHMRQEAAMKRERAMAYAFSHQW	no found
5	23	27	TENEQNKHAIAVAAATAAAAEAAVAAA	no found
6	51	16	MGKPGKWFKNLLGGKK	no found
7	4	119	PPEQENPQSELEKIKRNLRKIHNPVVENAVPPEVESETPKDHLEKATVIPCHAVSEQEVITSDDKIKMEETLTISNVPDIEITPRPSVNKEVYDIPSNYQVTVESKPLTEIPTKDKNIS	DUF3982
8	21	21	DDDDNPKIVEVDTCMPHFNSH	no found
9	25	15	QAAAEVVRLTSQGHG	no found
10	19	21	LKNEDKIHQIEEGWCDGPGTM	no found
The motif numbers are consistent with the numbers shown in Figure 2.
