# Supplementary material for: The IQD Gene Family in Soybean: Structure, Phylogeny, Evolution and Expression
Source: PLoS One. 2014 Oct 24;9(10):e110896. doi: 10.1371/journal.pone.0110896 (PMC4208818; doi:10.1371/journal.pone.0110896)
Supplement: Table S2 — Recent synteny blocks of soybean and soybean (13 Mya) genomes containing IQD genes. (XLS) [file pone.0110896.s004.xls]

## Sheet: Sheet1
Table S2. Recent synteny blocks of soybean and soybean (13 Mya) genomes containing IQD genes
Group	Name	Gene Identifier	Duplication blocks	Synteny blocks
Ⅰa	GmIQD1	Glyma01g01030	Gm01:275574..683275	Gm07:14801336..15414305
	GmIQD24	Glyma07g14910	Gm07:14801336..15414305	Gm01:275574..683275
	GmIQD16	Glyma05g35920	Gm05:38135560..41924539	Gm08:605283..4422647
	GmIQD27	Glyma08g03710	Gm08:605283..4422647	Gm05:38135560..41924539
	GmIQD22	Glyma07g01760	Gm07:505019..1562064	Gm08:15275016..16675462
	GmIQD29	Glyma08g21430	Gm08:15275016..16675462	Gm07:505019..1562064
	GmIQD49	Glyma13g43031	Gm13:40852483..44408124	Gm15:657..3619065
	GmIQD52	Glyma15g02370	Gm15:657..3619065	Gm13:40852483..44408124
	GmIQD15	Glyma05g03450	Gm05:2021956..5767995	Gm17:10215200..13142110
	GmIQD59	Glyma17g14000	Gm17:10215200..13142110	Gm05:2021956..5767995
	GmIQD3	Glyma01g42620	Gm01:48228241..55871936	Gm11:7850..6881753
	GmIQD31	Glyma09g26630	Gm09:32744114..33197629	Gm16:35195442..35357947
	GmIQD57	Glyma16g32161	Gm16:35195442..35357947	Gm09:32744114..33197629
	GmIQD37	Glyma10g38310	Gm10:39426720..50275956	Gm20:33041757..44691713
	GmIQD66	Glyma20g29550	Gm20:33041757..44691713	Gm10:39426720..50275956
Ⅰb	GmIQD4	Glyma02g00710	Gm02:324767..568839	Gm10:335921..621394
	GmIQD34	Glyma10g00630	Gm10:335921..621394	Gm02:324767..568839
	GmIQD38	Glyma10g39030	Gm10:39426720..50275956	Gm20:33041757..44691713
	GmIQD65	Glyma20g28800	Gm20:33041757..44691713	Gm10:39426720..50275956
	GmIQD8	Glyma03g40630	Gm03:34976683..47750397	Gm19:37896584..50529467
	GmIQD64	Glyma19g43300	Gm19:37896584..50529467	Gm03:34976683..47750397
Ⅰc	GmIQD23	Glyma07g05680	Gm07:2782652..6242275	Gm16:247496..3305627
	GmIQD55	Glyma16g02240	Gm16:247496..3305627	Gm07:2782652..6242275
Ⅰd	GmIQD56	Glyma16g22935	Gm16:26011964..27130607	Gm02:3877654..4249613
	GmIQD13	Glyma04g41380	Gm04:37349971..48990305	Gm06:8625174..18508934
	GmIQD19	Glyma06g13470	Gm06:8625174..18508934	Gm04:37349971..48990305
	GmIQD51	Glyma14g25860	No	No
Ⅱa	GmIQD11	Glyma04g23760	No	No
	GmIQD39	Glyma11g20880	No	No
	GmIQD33	Glyma09g35920	Gm09:41626214..42515284	Gm12:160867..1024132
	GmIQD40	Glyma12g01410	Gm12:160867..1024132	Gm09:41626214..42515284
Ⅱb	GmIQD6	Glyma02g15590	Gm02:13373132..14458877	Gm07:37476495..38600740
	GmIQD26	Glyma07g32860	Gm07:37476495..38600740	Gm02:13373132..14458877
Ⅲa	GmIQD10	Glyma04g05520	Gm04:7268..10035888	Gm06:24815..8496228
	GmIQD18	Glyma06g05530	Gm06:24815..8496228	Gm04:7268..10035888
	GmIQD50	Glyma14g11050	Gm14:8665599..11131605	Gm17:37534260..39005393
	GmIQD61	Glyma17g34520	Gm17:37534260..39005393	Gm14:8665599..11131605
	GmIQD21	Glyma07g01040	Gm07:505019..1562064	Gm08:15275016..16675462
	GmIQD28	Glyma08g20430	Gm08:15275016..16675462	Gm07:505019..1562064
	GmIQD48	Glyma13g42440	Gm13:40852483..44408124	Gm15:657..3619065
	GmIQD53	Glyma15g02940	Gm15:657..3619065	Gm13:40852483..44408124
	GmIQD25	Glyma07g32531	Gm07:36025384..37522651	Gm13:27324945..28711725
	GmIQD44	Glyma13g24070	Gm13:27324945..28711725	Gm07:36025384..37522651
	GmIQD45	Glyma13g30590	Gm13:30660093..35090589	Gm15:4378225..8459105
	GmIQD54	Glyma15g08660	Gm15:4378225..8459105	Gm13:30660093..35090589
	GmIQD42	Glyma12g35711	Gm12:34372629..39466643	Gm13:35556856..40114640
	GmIQD46	Glyma13g34700	Gm13:35556856..40114640	Gm12:34372629..39466643
	GmIQD41	Glyma12g31610	Gm12:34372629..39466643	Gm13:35556856..40114640
	GmIQD47	Glyma13g38800	Gm13:35556856..40114640	Gm12:34372629..39466643
	GmIQD32	Glyma09g30780	Gm09:36929969..37832716	Gm07:9361780..10451744
Ⅲb	GmIQD35	Glyma10g05720	Gm10:2918737..5516286	Gm13:21742403..24475376
	GmIQD43	Glyma13g20070	Gm13:21742403..24475376	Gm10:2918737..5516286
	GmIQD7	Glyma03g33560	Gm03:34976683..47750397	Gm19:37896584..50529467
	GmIQD63	Glyma19g36270	Gm19:37896584..50529467	Gm03:34976683..47750397
	GmIQD36	Glyma10g35721	Gm10:39426720..50275956	Gm20:33041757..44691713
	GmIQD67	Glyma20g31810	Gm20:33041757..44691713	Gm10:39426720..50275956
	GmIQD60	Glyma17g23770	Gm17:23933037..24184854	Gm05:11798461..11978282
Ⅳ	GmIQD12	Glyma04g34150	Gm04:37349971..48990305	Gm06:8625174..18508934
	GmIQD20	Glyma06g20341	Gm06:8625174..18508934	Gm04:37349971..48990305
	GmIQD14	Glyma05g01240	Gm05:410406..2015852	Gm17:6794828..8393186
	GmIQD58	Glyma17g10660	Gm17:6794828..8393186	Gm05:410406..2015852
	GmIQD2	Glyma01g05100	Gm01:2360256..4962889	Gm02:1626259..3856658
	GmIQD5	Glyma02g02370	Gm02:1626259..3856658	Gm01:2360256..4962889
	GmIQD30	Glyma08g40880	Gm08:40464760..40975393	Gm18:16045898..17028367
	GmIQD62	Glyma18g16130	Gm18:16045898..17028367	Gm08:40464760..40975393
	GmIQD9	Glyma04g02830	Gm04:7268..10035888	Gm06:24815..8496228
	GmIQD17	Glyma06g02841	Gm06:24815..8496228	Gm04:7268..10035888
