# Supplementary material for: The IQD Gene Family in Soybean: Structure, Phylogeny, Evolution and Expression
Source: PLoS One. 2014 Oct 24;9(10):e110896. doi: 10.1371/journal.pone.0110896 (PMC4208818; doi:10.1371/journal.pone.0110896)
Supplement: Table S3 — Pairwise identities between paralogous pairs of IQD genes from soybean. (XLS) [file pone.0110896.s005.xls]

## Sheet: Sheet1
Table S3. Pairwise identities between paralogous pairs of IQD genes from soybean
Group	No.	Paralogous pairs	Score	Identities	Similarity	Gaps
Ⅰa	1	GmIQD1-GmIQD24	1863.5	374/423(88.4%)	389/423(92.0%)	9/423(2.1%)
	2	GmIQD16-GmIQD27	1650	340/375(90.7%)	343/375(91.5%)	18/375(4.8%)
	3	GmIQD22-GmIQD29	1913.5	376/389(96.7%)	378/389(97.2%)	5/389(1.3%)
	4	GmIQD49-GmIQD52	1789.5	345/380(90.8%)	358/380(94.2%)	2/380(0.5%)
	5	GmIQD15-GmIQD59	2106	407/447(91.1%)	423/447(94.6%)	2/447(0.4%)
	6	GmIQD31-GmIQD57	2265.5	449/482(93.2%)	455/482(94.4%)	5/482(1.0%)
	7	GmIQD37-GmIQD66	2138	429/464(92.5%)	435/464(93.8%)	8/464(1.7%)
Ⅰb	8	GmIQD4-GmIQD34	1841.5	373/430(86.7%)	388/430(90.2%)	20/430(4.7%)
	9	GmIQD38-GmIQD65	2119.5	421/465(90.5%)	432/465(92.9%)	7/465(1.5%)
	10	GmIQD8-GmIQD64	1654	333/381(87.4%)	344/381(90.3%)	18/381(4.7%)
Ⅰc	11	GmIQD23-GmIQD55	2746	527/550(95.8%)	539/550(98.0%)	4/550(0.7%)
Ⅰd	12	GmIQD13-GmIQD19	1991	405/468(86.5%)	417/468(89.1%)	29/468(6.2%)
Ⅱa	13	GmIQD11-GmIQD39	2011.5	406/455(89.2%)	419/455(92.1%)	11/455(2.4%)
	14	GmIQD33-GmIQD40	2195.5	438/468(93.6%)	449/468(95.9%)	8/468(1.7%)
Ⅱb	15	GmIQD6-GmIQD26	2683.5	509/535(95.1%)	518/535(96.8%)	2/535(0.4%)
Ⅲa	16	GmIQD10-GmIQD18	2070.5	417/455(91.6%)	424/455(93.2%)	11/455(2.4%)
	17	GmIQD50-GmIQD61	1935.5	384/420(91.4%)	394/420(93.8%)	10/420(2.4%)
	18	GmIQD21-GmIQD28	1949.5	386/427(90.4%)	397/427(93.0%)	6/427(1.4%)
	19	GmIQD48-GmIQD53	1905	384/418(91.9%)	396/418(94.7%)	8/418(1.9%)
	20	GmIQD25-GmIQD44	1175	226/250(90.4%)	237/250(94.8%)	1/250(0.4%)
	21	GmIQD45-GmIQD54	1429	278/308(90.3%)	288/308(93.5%)	9/308(2.9%)
	22	GmIQD42-GmIQD46	1337	263/278(94.6%)	264/278(95.0%)	4/278(1.4%)
	23	GmIQD41-GmIQD47	1932	382/428(89.3%)	385/428(90.0%)	12/428(2.8%)
Ⅲb	24	GmIQD35-GmIQD43	2228.5	437/474(92.2%)	454/474(95.8%)	4/474(0.8%)
	25	GmIQD7-GmIQD63	2309	455/477(95.4%)	459/477(96.2%)	0/477(0.0%)
	26	GmIQD36-GmIQD67	2182	437/482(90.7%)	444/482(92.1%)	10/482(2.1%)
Ⅳ	27	GmIQD12-GmIQD20	2621	517/586(88.2%)	544/586(92.8%)	5/586(0.9%)
	28	GmIQD14-GmIQD58	2725	544/588(92.5%)	558/588(94.9%)	2/588(0.3%)
	29	GmIQD2-GmIQD5	2527	498/563(88.5%)	519/563(92.2%)	0/563(0.0%)
	30	GmIQD30-GmIQD62	2402	469/547(85.7%)	504/547(92.1%)	0/547(0.0%)
	31	GmIQD9-GmIQD17	3966.5	792/904(87.6%)	811/904(89.7%)	61/904(6.7%)
