# Supplementary material for: The IQD Gene Family in Soybean: Structure, Phylogeny, Evolution and Expression
Source: PLoS One. 2014 Oct 24;9(10):e110896. doi: 10.1371/journal.pone.0110896 (PMC4208818; doi:10.1371/journal.pone.0110896)
Supplement: Table S4 — The synteny blocks used to construct microsynteny map. (XLS) [file pone.0110896.s006.xls]

## Sheet: sheet1
Table S4. The synteny blocks used to construct microsynteny map
Gene pairs		No.	Block-score	E-value	Locus-1	Locus-2	Ka	Ks
AtIQD8	SlSUN11	1	397	5e-67	AT1G72670	Solyc03g121760.2	0.4297	1.8111
		2	397	0	AT1G72700	Solyc03g121810.2	0.207	1.9623
		3	397	0	AT1G72710	Solyc03g121820.2	0.1419	2.1636
		4	397	9e-47	AT1G72740	Solyc03g121840.2	0.5095	1.4995
		5	397	6e-48	AT1G72750	Solyc03g121860.1	0.2763	2.3343
		6	397	2e-159	AT1G72770	Solyc03g121880.2	0.3299	3.0551
		7	397	1e-15	AT1G72790	Solyc03g121890.1	0.5701	-1
		8	397	0	AT1G72810	Solyc03g121910.1	0.1546	2.8477
		9	397	4e-96	AT1G72820	Solyc03g121920.2	0.2969	2.6808
		10	492	2e-119	AT1G72880	Solyc03g121730.2	0.2826	2.2752
AtIQD7	SlSUN11	1	581	5e-137	AT1G17650	Solyc03g121720.2	0.1895	1.3789
		2	581	5e-14	AT1G17545	Solyc03g121880.2	0.5817	1.4123
SlSUN22	SlSUN11	1	280	2e-49	Solyc03g121760.2	Solyc08g062940.2	0.3849	1.2982
		2	280	2e-65	Solyc03g121870.2	Solyc08g062770.2	0.4641	-1
GmIQD21	SlSUN11	1	1726	2e-137	Glyma07g01130	Solyc03g121660.2	0.317	1.5838
		2	1726	5e-179	Glyma07g01110	Solyc03g121670.2	0.2137	1.0984
		3	1726	5e-151	Glyma07g01071	Solyc03g121730.2	0.2308	1.7772
		4	1726	2e-83	Glyma07g01050	Solyc03g121740.1	0.511	1.9682
		5	1726	3e-69	Glyma07g01040	Solyc03g121760.2	0.4721	1.7827
		6	1726	6e-30	Glyma07g01010	Solyc03g121790.2	0.4056	1.4493
		7	1726	7e-83	Glyma07g01000	Solyc03g121800.2	0.1825	1.2735
		8	1726	0	Glyma07g00940	Solyc03g121830.1	0.1232	1.9123
		9	1726	1e-61	Glyma07g00930	Solyc03g121840.2	0.3951	1.3727
GmIQD28	SlSUN11	1	1637	3e-153	Glyma08g20520	Solyc03g121660.2	0.3245	1.8643
		2	1637	1e-175	Glyma08g20510	Solyc03g121670.2	0.2172	1.1168
		3	1637	5e-151	Glyma08g20460	Solyc03g121730.2	0.2548	1.6774
		4	1637	5e-81	Glyma08g20440	Solyc03g121740.1	0.5095	2.3039
		5	1637	2e-70	Glyma08g20430	Solyc03g121760.2	0.4692	2.0577
		6	1637	1e-27	Glyma08g20381	Solyc03g121790.2	0.5054	1.9581
		7	1637	2e-95	Glyma08g20370	Solyc03g121800.2	0.1209	1.0727
GmIQD48	SlSUN11	1	1358	1e-130	Glyma13g42550	Solyc03g121660.2	0.3288	1.6735
		2	1358	7e-176	Glyma13g42500	Solyc03g121720.2	0.1794	1.1115
		3	1358	7e-85	Glyma13g42431	Solyc03g121740.1	0.4288	2.1694
GmIQD53	SlSUN11	1	1633	7e-137	Glyma15g02840	Solyc03g121660.2	0.292	1.9373
AtIQD6	SlSUN22	1	651	3e-71	AT2G26180	Solyc08g062940.2	0.2898	1.8501
		2	651	0	AT2G26170	Solyc08g062950.2	0.2072	-1
		3	651	1e-94	AT2G26150	Solyc08g062960.2	0.3587	-1
GmIQD10	SlSUN22	1	1153	3e-84	Glyma04g05520	Solyc08g062940.2	0.2131	1.4131
		2	1153	0	Glyma04g05510	Solyc08g062950.2	0.1472	2.0718
		3	1153	7e-113	Glyma04g05500	Solyc08g062960.2	0.3672	1.7652
		4	1153	2e-42	Glyma04g05490	Solyc08g062970.1	0	0
GmIQD18	SlSUN22	1	1140	7e-99	Glyma06g05530	Solyc08g062940.2	0.223	1.4099
		2	1140	0	Glyma06g05520	Solyc08g062950.2	0.1517	2.1037
		3	1140	9e-43	Glyma06g05510	Solyc08g062970.1	0	0
GmIQD48	SlSUN22	1	211	3e-51	Glyma13g42440	Solyc08g062940.2	0.4355	1.6918
GmIQD50	SlSUN22	1	940	2e-88	Glyma14g11050	Solyc08g062940.2	0.2294	1.5017
		2	940	0	Glyma14g11040	Solyc08g062950.2	0.1502	2.2852
		3	940	6e-113	Glyma14g11030	Solyc08g062960.2	0.3783	2.4735
		4	940	9e-49	Glyma14g11010	Solyc08g062970.1	0.2888	2.8434
GmIQD61	SlSUN22	1	908	3e-89	Glyma17g34520	Solyc08g062940.2	0.2732	1.2194
		2	908	0	Glyma17g34530	Solyc08g062950.2	0.1764	2.3694
		3	908	3e-120	Glyma17g34540	Solyc08g062960.2	0.3591	1.9116
		4	908	3e-37	Glyma17g34550	Solyc08g062970.1	0.2908	1.9135
		5	202	2e-77	Glyma17g06160	Solyc08g062960.2	0	0
AtIQD7	AtIQD8	1	7378	2e-113	AT1G17350	AT1G72420	0.0883	0.6578
		2	7378	7e-63	AT1G17380	AT1G72450	0.3061	1.1752
		3	7378	2e-82	AT1G17400	AT1G72490	0.1801	0.9676
		4	7378	0	AT1G17420	AT1G72520	0.1009	0.9752
		5	7378	1e-143	AT1G17430	AT1G72620	0.1326	0.7258
		6	7378	1e-53	AT1G17455	AT1G72630	0.0643	0.7608
		7	7378	7e-152	AT1G17460	AT1G72650	0.3063	0.7496
		8	7378	0	AT1G17470	AT1G72660	0.0233	0.4812
		9	7378	3e-93	AT1G17480	AT1G72670	0.1676	0.9357
		10	7378	3e-13	AT1G17490	AT1G72690	0.3689	0.923
		11	7378	0	AT1G17500	AT1G72700	0.0654	0.7221
		12	7378	1e-80	AT1G17520	AT1G72740	0.2952	0.8686
		13	7378	9e-72	AT1G17530	AT1G72750	0.0922	0.9852
		14	7378	0	AT1G17540	AT1G72760	0.2687	0.8393
		15	7378	2e-17	AT1G17545	AT1G72770	0.4098	0.7682
		16	7378	3e-99	AT1G17590	AT1G72830	0.2175	0.5232
		17	7378	0	AT1G17600	AT1G72840	0.3959	0.986
		18	7378	2e-65	AT1G17610	AT1G72850	0.5909	1.4173
		19	7378	5e-113	AT1G17615	AT1G72890	0.3036	1.1267
GmIQD21	AtIQD8	1	222	2e-62	AT1G72670	Glyma07g01040	0.4516	1.8758
		2	222	3e-27	AT1G72690	Glyma07g01020	0.2778	1.0031
		3	222	1e-13	AT1G72720	Glyma07g00960	0.6677	1.1796
		4	222	0	AT1G72730	Glyma07g00950	0.073	1.5643
		5	222	6e-71	AT1G72740	Glyma07g00930	0.48	1.5716
GmIQD48	AtIQD8	1	234	2e-62	AT1G72670	Glyma13g42440	0.4954	2.0035
		2	234	2e-13	AT1G72720	Glyma13g42370	0.6139	1.1363
		3	234	0	AT1G72730	Glyma13g42360	0.0764	1.3718
GmIQD53	AtIQD8	1	274	7e-68	AT1G72670	Glyma15g02940	0.4571	1.6861
		2	274	0	AT1G72730	Glyma15g03020	0.0752	1.4388
		3	222	2e-141	AT1G72840	Glyma15g02870	0.7609	3.3227
GmIQD48	AtIQD7	1	259	2e-74	AT1G17640	Glyma13g42480	0.3628	2.5354
		2	259	8e-171	AT1G17650	Glyma13g42500	0.204	1.757
		3
GmIQD53	AtIQD7	1	225	3e-42	AT1G17480	Glyma15g02940	0.4859	2.0316
		2	225	4e-34	AT1G17620	Glyma15g02810	0.407	1.5539
		3	222	0	AT1G72730	Glyma15g03020	0.0752	1.4388
GmIQD10	AtIQD6	1	255	0	AT2G26080	Glyma04g05420	0.1154	1.922
		2	255	0	AT2G26170	Glyma04g05510	0.2072	2.3162
		3	255	2e-105	AT2G26180	Glyma04g05520	0.2674	2.3894
GmIQD18	AtIQD6	1	294	2e-90	AT2G26040	Glyma06g05440	0.2496	1.3348
		2	294	0	AT2G26080	Glyma06g05470	0.1103	1.7094
		3	294	0	AT2G26170	Glyma06g05520	0.2042	2.8588
		4	294	7e-100	AT2G26180	Glyma06g05530	0.2807	2.5283
GmIQD50	AtIQD6	1	610	0	AT2G26170	Glyma14g11040	0.1791	2.6798
		2	610	1e-108	AT2G26180	Glyma14g11050	0.2751	1.6805
		3	610	0	AT2G26200	Glyma14g11130	0.297	1.7434
GmIQD61	AtIQD6	1	575	0	AT2G26300	Glyma17g34450	0.0872	1.7411
		2	575	0	AT2G26200	Glyma17g34461	0.2899	1.8821
		3	575	5e-105	AT2G26180	Glyma17g34520	0.2903	1.6432
		4	575	0	AT2G26170	Glyma17g34530	0.2049	2.2475
		5	575	0	AT2G26140	Glyma17g34610	0.1878	1.539
GmIQD21	GmIQD53	1	1796	0	Glyma07g00950	Glyma15g03020	0.0171	0.4538
		2	1796	2e-41	Glyma07g00960	Glyma15g03010	0.1065	0.4292
		3	1796	0	Glyma07g00970	Glyma15g03000	0.0925	0.3893
		4	1796	0	Glyma07g00980	Glyma15g02990	0.0726	0.5083
		5	279	2e-144	Glyma07g00991	Glyma15g02870	0.6736	1.2638
		6	279	1e-46	Glyma07g01000	Glyma15g02910	0.2794	1.1016
		7	279	4e-43	Glyma07g01010	Glyma15g02921	0.3123	0.7186
		8	279	0	Glyma07g01031	Glyma15g02930	0.2033	0.5965
		9	279	3e-123	Glyma07g01040	Glyma15g02940	0.2058	0.5942
		10	279	2e-156	Glyma07g01050	Glyma15g02955	0.1579	0.4663
		11	279	0	Glyma07g01071	Glyma15g02970	0.1459	0.5622
		12	1796	0	Glyma07g01090	Glyma15g02850	0.1134	0.6668
		13	1796	2e-153	Glyma07g01130	Glyma15g02840	0.2113	0.722
GmIQD28	GmIQD53	1	278	2e-164	Glyma08g20350	Glyma15g02870	0.4879	1.2569
		2	278	4e-56	Glyma08g20370	Glyma15g02910	0.1844	1.0609
		3	278	1e-41	Glyma08g20381	Glyma15g02921	0.2839	0.664
		4	278	0	Glyma08g20420	Glyma15g02930	0.2041	0.6136
		5	278	6e-108	Glyma08g20430	Glyma15g02940	0.2121	0.5228
		6	278	5e-147	Glyma08g20440	Glyma15g02955	0.1882	0.5535
		7	278	0	Glyma08g20460	Glyma15g02970	0.1557	0.556
		8	4316	1e-162	Glyma08g20520	Glyma15g02840	0.21	0.8572
		9	4316	0	Glyma08g20480	Glyma15g02850	0.1455	0.6472
		10	4316	1e-41	Glyma08g20381	Glyma15g02921	0.2839	0.664
		11	4316	0	Glyma08g20330	Glyma15g02990	0.0707	0.5241
		12	4316	0	Glyma08g20320	Glyma15g03000	0.0876	0.4241
GmIQD48	GmIQD53	1	13471	0	Glyma13g42601	Glyma15g02800	0.0416	0.0913
		2	13471	2e-143	Glyma13g42590	Glyma15g02810	0.0187	0.1256
		3	13471	0	Glyma13g42550	Glyma15g02840	0.0654	0.1336
		4	13471	0	Glyma13g42530	Glyma15g02850	0.0214	0.106
		5	13471	2e-149	Glyma13g42520	Glyma15g02860	0.0357	0.0994
		6	13471	2e-72	Glyma13g42490	Glyma15g02880	0.2595	0.3721
		7	13471	3e-65	Glyma13g42480	Glyma15g02890	0.216	0.2756
		8	13471	7e-58	Glyma13g42470	Glyma15g02910	0.1644	0.3554
		9	13471	2e-45	Glyma13g42460	Glyma15g02921	0.0184	0.0818
		10	13471	0	Glyma13g42450	Glyma15g02930	0.063	0.1814
		11	13471	0	Glyma13g42440	Glyma15g02940	0.0289	0.1077
		12	13471	0	Glyma13g42431	Glyma15g02955	0.0239	0.0984
		13	13471	0	Glyma13g42420	Glyma15g02970	0.0339	0.1552
		14	13471	0	Glyma13g42411	Glyma15g02980	0.1191	0.2391
		15	13471	0	Glyma13g42390	Glyma15g02990	0.0151	0.1084
		16	13471	0	Glyma13g42380	Glyma15g03000	0.0206	0.0595
		17	13471	4e-57	Glyma13g42370	Glyma15g03010	0.0413	0.031
		18	13471	0	Glyma13g42360	Glyma15g03020	0	0.1471
GmIQD61	GmIQD53	1	204	2e-103	Glyma15g02840	Glyma17g34601	0.544	1.8388
		2	204	0	Glyma15g02850	Glyma17g34570	0.3654	1.9957
		3	204	1e-55	Glyma15g02940	Glyma17g34520	0.4432	1.6172
		4	204	6e-15	Glyma15g03010	Glyma17g34490	0.3294	2.4714
GmIQD10	GmIQD53	1	264	6e-56	Glyma04g05520	Glyma15g02940	0.4185	1.8238
		2	264	1e-19	Glyma04g05570	Glyma15g03010	0.3318	1.7633
		3	264	0	Glyma04g05580	Glyma15g03020	0.0479	1.6714
GmIQD21	GmIQD28	1	4225	0	Glyma07g00970	Glyma08g20320	0.0316	0.0933
		2	4225	0	Glyma07g00980	Glyma08g20330	0.0129	0.1039
		3	4225	1e-135	Glyma07g00991	Glyma08g20350	0.4848	0.9659
		4	4225	3e-104	Glyma07g01000	Glyma08g20370	0.0785	0.1594
		5	4225	5e-77	Glyma07g01010	Glyma08g20381	0.0293	0.0636
		6	4225	3e-47	Glyma07g01020	Glyma08g20410	0.0266	0.0988
		7	4225	0	Glyma07g01031	Glyma08g20420	0.0367	0.1059
		8	4225	0	Glyma07g01040	Glyma08g20430	0.04	0.1203
		9	4225	0	Glyma07g01050	Glyma08g20440	0.0495	0.0873
		10	4225	4e-62	Glyma07g01060	Glyma08g20450	0.0176	0.1746
		11	4225	0	Glyma07g01071	Glyma08g20460	0.0505	0.0948
		12	4225	9e-29	Glyma07g01080	Glyma08g20471	0.1458	0.2863
		13	4225	0	Glyma07g01090	Glyma08g20480	0.0795	0.2479
		14	4225	0	Glyma07g01100	Glyma08g20500	0.0293	0.0951
		15	4225	0	Glyma07g01110	Glyma08g20510	0.0234	0.0811
		16	4225	0	Glyma07g01130	Glyma08g20520	0.0204	0.1289
		17	4225	4e-58	Glyma07g01151	Glyma08g20540	0.015	0.1588
GmIQD61	GmIQD28	1	247	2e-62	Glyma08g20430	Glyma17g34520	0.4428	1.6678
		2	247	0	Glyma08g20480	Glyma17g34570	0.4124	1.7347
		3	247	7e-100	Glyma08g20520	Glyma17g34601	0.5367	1.5112
GmIQD48	GmIQD28	1	3924	0	Glyma08g20320	Glyma13g42380	0.0873	0.4085
		2	3924	0	Glyma08g20330	Glyma13g42390	0.0652	0.5453
GmIQD48	GmIQD21	1	1678	0	Glyma07g00950	Glyma13g42360	0.0182	0.4354
		2	1678	2e-52	Glyma07g00960	Glyma13g42370	0.1588	0.4084
		3	1678	0	Glyma07g00970	Glyma13g42380	0.0928	0.396
		4	1678	0	Glyma07g00980	Glyma13g42390	0.0668	0.534
		5	1678	0	Glyma07g01031	Glyma13g42450	0.1893	0.5768
		6	1678	0	Glyma07g01090	Glyma13g42530	0.1233	0.6719
		7	1678	6e-151	Glyma07g01130	Glyma13g42550	0.2268	0.6733
		8	1678	7e-50	Glyma07g01170	Glyma13g42570	0.4421	2.3214
GmIQD61	GmIQD21	1	253	1e-19	Glyma07g00960	Glyma17g34490	0.2694	1.0365
		2	253	7e-65	Glyma07g01040	Glyma17g34520	0.4613	1.7014
		3	253	0	Glyma07g01090	Glyma17g34570	0.3975	2.0186
		4	253	2e-106	Glyma07g01130	Glyma17g34601	0.5082	1.9791
GmIQD10	GmIQD61	1	4741	6e-85	Glyma04g05471	Glyma17g34610	0.175	0.5988
		2	4741	2e-55	Glyma04g05490	Glyma17g34550	0.1316	0.3663
		3	4741	3e-162	Glyma04g05500	Glyma17g34540	0.2072	1.046
		4	4741	0	Glyma04g05510	Glyma17g34530	0.0854	0.6772
		5	4741	2e-152	Glyma04g05520	Glyma17g34520	0.1551	0.7412
		6	4741	6e-139	Glyma04g05550	Glyma17g34510	0.0938	0.4272
		7	4741	2e-174	Glyma04g05560	Glyma17g34500	0.0657	0.3397
		8	4741	1e-22	Glyma04g05570	Glyma17g34490	0.0959	0.3089
		9	394	0	Glyma04g05960	Glyma17g34450	0.0492	0.3845
GmIQD18	GmIQD61	1	4836	9e-51	Glyma06g05510	Glyma17g34550	0.3023	0.5395
		2	4836	0	Glyma06g05520	Glyma17g34530	0.0944	0.6885
		3	4836	2e-145	Glyma06g05530	Glyma17g34520	0.1634	0.7592
		4	4836	1e-140	Glyma06g05560	Glyma17g34510	0.0711	0.3821
		5	4836	1e-169	Glyma06g05570	Glyma17g34500	0.0715	0.3423
		6	4836	2e-22	Glyma06g05590	Glyma17g34490	0.1149	0.3618
GmIQD50	GmIQD61	1	13833	1e-70	Glyma14g11010	Glyma17g34550	0.0167	0.1866
		2	13833	0	Glyma14g11030	Glyma17g34540	0.0665	0.2128
		3	13833	0	Glyma14g11040	Glyma17g34530	0.0209	0.0963
		4	13833	0	Glyma14g11050	Glyma17g34520	0.029	0.1797
		5	13833	7e-43	Glyma14g11062	Glyma17g34510	0.0661	0.1421
		6	13833	0	Glyma14g11090	Glyma17g34500	0.0199	0.1052
		7	13833	4e-28	Glyma14g11100	Glyma17g34490	0.0312	0.0512
		8	13833	0	Glyma14g11130	Glyma17g34461	0.0262	0.0824
GmIQD10	GmIQD50	1	4219	1e-58	Glyma04g05490	Glyma14g11010	0.1363	0.4702
		2	4219	1e-150	Glyma04g05500	Glyma14g11030	0.1982	0.9365
		3	4219	0	Glyma04g05510	Glyma14g11040	0.0987	0.5924
		4	4219	1e-144	Glyma04g05520	Glyma14g11050	0.1622	0.8098
		5	4219	2e-60	Glyma04g05541	Glyma14g11056	0.3756	1.08
		6	4219	2e-41	Glyma04g05550	Glyma14g11062	0.0852	0.3463
		7	4219	1e-172	Glyma04g05560	Glyma14g11090	0.0643	0.3218
		8	4219	1e-42	Glyma04g05570	Glyma14g11100	0.1579	0.53
GmIQD18	GmIQD50	1	3892	1e-52	Glyma06g05510	Glyma14g11010	0.1571	0.5762
		2	3892	0	Glyma06g05520	Glyma14g11040	0.1024	0.5855
		3	3892	1e-139	Glyma06g05530	Glyma14g11050	0.1706	0.8148
		4	3892	3e-41	Glyma06g05560	Glyma14g11062	0.0852	0.3453
		5	3892	5e-170	Glyma06g05570	Glyma14g11090	0.0675	0.3407
		6	3892	1e-42	Glyma06g05590	Glyma14g11100	0.1575	0.5961
GmIQD10	GmIQD18	1	31624	4e-113	Glyma04g05390	Glyma06g05450	0.0446	0.131
		2	31624	6e-155	Glyma04g05410	Glyma06g05460	0.0434	0.1539
		3	31624	0	Glyma04g05420	Glyma06g05470	0.021	0.1218
		4	31624	5e-37	Glyma04g05440	Glyma06g05475	0.1489	0.3106
		5	31624	7e-180	Glyma04g05450	Glyma06g05480	0.0145	0.0822
		6	31624	4e-156	Glyma04g05460	Glyma06g05490	0.0105	0.157
		7	31624	0	Glyma04g05480	Glyma06g05500	0.0161	0.134
		8	31624	2e-57	Glyma04g05490	Glyma06g05510	0.0401	0.1768
		9	31624	0	Glyma04g05510	Glyma06g05520	0.0177	0.1299
		10	31624	0	Glyma04g05520	Glyma06g05530	0.0306	0.1452
		11	31624	0	Glyma04g05530	Glyma06g05550	0.0205	0.083
		12	31624	5e-155	Glyma04g05550	Glyma06g05560	0.0282	0.0983
		13	31624	0	Glyma04g05560	Glyma06g05570	0.0066	0.0859
		14	31624	2e-59	Glyma04g05570	Glyma06g05590	0.0299	0.1361
Gene pairs		No.	Block-score	E-value	Locus-1	Locus-2	Ka	Ks
GmIQD41	SlSUN31	1	347	0	Glyma12g31730	Solyc11g071730.1	0.3174	1.6881
		2	347	3e-70	Glyma12g31670	Solyc11g071810.1	0.2028	1.5831
		3	347	1e-101	Glyma12g31630	Solyc11g071820.1	0	0
		4	347	2e-105	Glyma12g31610	Solyc11g071840.1	0.3017	1.4811
		5	347	0	Glyma12g31590	Solyc11g071890.1	0.1306	1.3887
		6	347	0	Glyma12g31550	Solyc11g071910.1	0.2431	1.7442
		7	347	2e-116	Glyma12g31530	Solyc11g071930.1	0.1108	1.5554
		8	347	7e-11	Glyma12g31520	Solyc11g071940.1	0.6404	2.3672
GmIQD47	SlSUN31	1	310	0	Glyma13g38700	Solyc11g071730.1	0.3222	1.9069
		2	310	2e-71	Glyma13g38750	Solyc11g071810.1	0.1896	1.427
		3	310	1e-107	Glyma13g38800	Solyc11g071840.1	0.2841	1.4424
		4	310	0	Glyma13g38820	Solyc11g071890.1	0.1256	1.4489
		5	310	0	Glyma13g38840	Solyc11g071910.1	0.2382	1.5563
		6	310	5e-108	Glyma13g38860	Solyc11g071930.1	0.1059	1.5776
		7	310	2e-16	Glyma13g38870	Solyc11g071940.1	0.6008	3.5675
		8	310	7e-51	Glyma13g38980	Solyc11g071970.1	0.5408	1.8053
Gene pairs		No.	Block-score	E-value	Locus-1	Locus-2	Ka	Ks
SlSUN33	AtIQD10	1	848	6e-78	AT3G15030	Solyc12g014140.1	0.4394	2.2417
		2	848	4e-55	AT3G15050	Solyc12g014130.1	0.483	2.164
		3	848	6e-109	AT3G15060	Solyc12g014080.1	0.0811	5.1344
		4	848	8e-56	AT3G15070	Solyc12g014070.1	0.6728	1.3702
		5	848	2e-86	AT3G15080	Solyc12g014060.1	0.2706	2.7577
		6	848	5e-136	AT3G15090	Solyc12g014050.1	0.2193	1.3221
		7	848	2e-10	AT3G15095	Solyc12g014040.1	0.7042	3.6
GmIQD42	AtIQD10	1	1625	0	AT3G14950	Glyma12g35780	0.3772	2.0551
		2	1625	0	AT3G14980	Glyma12g35760	0.559	1.754
		3	1625	1e-158	AT3G14990	Glyma12g35750	0.2831	1.9273
		4	1625	2e-86	AT3G15000	Glyma12g35730	0.356	2.5259
		5	1625	8e-58	AT3G15030	Glyma12g35720	0.4188	2.0341
		6	1625	4e-78	AT3G15050	Glyma12g35711	0.433	0
		7	1625	8e-125	AT3G15080	Glyma12g35630	0.2174	2.9741
		8	1625	3e-166	AT3G15090	Glyma12g35620	0.2473	2.0403
		9	1625	1e-30	AT3G15095	Glyma12g35610	0.5109	2.8202
GmIQD46	AtIQD10	1	1805	0	AT3G14950	Glyma13g34610	0.3747	2.149
		2	1805	2e-175	AT3G14960	Glyma13g34630	0.1879	0
		3	1805	0	AT3G14980	Glyma13g34641	0.5813	1.7039
		4	1805	2e-158	AT3G14990	Glyma13g34650	0.2866	2.3399
		5	1805	1e-86	AT3G15000	Glyma13g34670	0.3748	3.959
		6	1805	8e-53	AT3G15030	Glyma13g34690	0.479	2.0027
		7	1805	9e-79	AT3G15050	Glyma13g34700	0.4008	4.0552
		8	1805	2e-60	AT3G15070	Glyma13g34790	0.6394	1.4897
		9	1805	2e-121	AT3G15080	Glyma13g34800	0.2495	4.0026
		10	1805	3e-163	AT3G15090	Glyma13g34810	0.2516	2.1771
GmIQD45	AtIQD10	1	312	3e-71	AT3G15050	Glyma13g30590	0.4394	2.8428
GmIQD54	AtIQD10	1	277	7e-72	AT3G15050	Glyma15g08660	0.443	2.0743
AtIQD9	AtIQD10	1	212	4e-77	AT2G34070	AT3G14850	0.3864	-1
		2	212	6e-53	AT2G33990	AT3G15050	0.4423	-1
		3	212	6e-108	AT2G33870	AT3G15060	0.0965	1.5503
		4	212	4e-29	AT2G33810	AT3G15270	0.4206	-1
		5	212	5e-19	AT2G33780	AT3G15300	0.6223	1.9621
GmIQD44	AtIQD9	1	330	3e-56	AT2G33880	Glyma13g24150	0.5401	2.2262
		2	330	0	AT2G34040	Glyma13g24090	0.1809	1.5576
GmIQD54	AtIQD9	1	530	0	AT2G33860	Glyma15g08540	0.3604	1.8083
		2	530	3e-21	AT2G34000	Glyma15g08640	0.6813	2.8956
		3	530	0	AT2G34070	Glyma15g08800	0.2708	2.9614
GmIQD25	AtIQD9	1	404	1e-72	AT2G33990	Glyma07g32531	0.3779	1.3509
SlSUN5	SlSUN28	1	495	2e-60	Solyc02g077120.2	Solyc10g008710.2	0.4142	1.365
		2	495	6e-42	Solyc02g077250.2	Solyc10g008780.1	0.5182	0.9436
		3	495	9e-97	Solyc02g077260.2	Solyc10g008790.2	0.2441	0.5668
		4	495	3e-100	Solyc02g077340.1	Solyc10g008810.2	0.373	1.6993
GmIQD25	SlSUN28	1	378	0	Glyma07g32550	Solyc10g008740.2	0.1405	1.3981
		2	378	2e-17	Glyma07g32540	Solyc10g008750.2	0	0
		3	378	2e-85	Glyma07g32531	Solyc10g008790.2	0.3824	1.3289
		4	378	0	Glyma07g32480	Solyc10g008800.2	0.1614	1.7847
GmIQD44	SlSUN28	1	380	0	Glyma13g24050	Solyc10g008740.2	0.1458	1.6186
		2	380	1e-73	Glyma13g24060	Solyc10g008750.2	0.3736	1.499
		3	380	4e-83	Glyma13g24070	Solyc10g008790.2	0.3728	1.3208
		4	380	0	Glyma13g24090	Solyc10g008800.2	0.1643	1.9471
GmIQD45	SlSUN28	1	291	0	Glyma13g30560	Solyc10g008740.2	0.11	1.394
		2	291	5e-70	Glyma13g30575	Solyc10g008750.2	0.3226	2.1269
		3	291	8e-98	Glyma13g30590	Solyc10g008790.2	0.3443	1.4575
GmIQD54	SlSUN28	1	253	0	Glyma15g08680	Solyc10g008740.2	0.112	1.3059
		2	253	5e-74	Glyma15g08666	Solyc10g008750.2	0.3468	1.589
		3	253	2e-100	Glyma15g08660	Solyc10g008790.2	0.3659	1.1814
SlSUN5	SlSUN33	1	207	9e-32	Solyc02g077250.2	Solyc12g014140.1	0.6651	1.9758
		2	207	7e-51	Solyc02g077260.2	Solyc12g014130.1	0.4855	3.1601
		3	207	9e-53	Solyc02g077270.2	Solyc12g014110.1	0.6301	2.9423
GmIQD42	SlSUN33	1	1021	2e-27	Glyma12g35610	Solyc12g014040.1	0	0
		2	1021	0	Glyma12g35620	Solyc12g014050.1	0.2024	2.1254
		3	1021	7e-111	Glyma12g35630	Solyc12g014060.1	0.2622	1.6516
		4	1021	9e-130	Glyma12g35640	Solyc12g014090.1	0.4981	2.0253
		5	1021	4e-71	Glyma12g35670	Solyc12g014110.1	0.599	2.0217
		6	1021	1e-14	Glyma12g35701	Solyc12g014120.1	0.8451	1.4901
		7	1021	1e-66	Glyma12g35711	Solyc12g014130.1	0.4574	1.9449
GmIQD46	SlSUN33	1	1200	0	Glyma13g34810	Solyc12g014050.1	0.2119	2.5138
		2	1200	3e-100	Glyma13g34800	Solyc12g014060.1	0.2803	2.2174
		3	1200	1e-92	Glyma13g34790	Solyc12g014070.1	0.55	1.5589
		4	1200	5e-131	Glyma13g34780	Solyc12g014090.1	0.5132	2.1703
		5	1200	0	Glyma13g34720	Solyc12g014110.1	0.2453	1.5114
		6	1200	8e-17	Glyma13g34710	Solyc12g014120.1	0.9164	1.4914
		7	1200	8e-67	Glyma13g34700	Solyc12g014130.1	0.4284	5.7347
		8	1200	0	Glyma13g34680	Solyc12g014190.1	0.2442	1.2458
GmIQD25	SlSUN5	1	3132	3e-07	Glyma07g32573	Solyc02g077210.1	0.5336	1.8457
		2	3132	3e-79	Glyma07g32531	Solyc02g077260.2	0.3909	1.4638
		3	3132	3e-57	Glyma07g32471	Solyc02g077300.1	0.2252	1.5808
		4	3132	6e-110	Glyma07g32461	Solyc02g077320.2	0.4582	1.1275
GmIQD45	SlSUN5	1	4839	1e-113	Glyma13g30540	Solyc02g077220.2	0.2231	1.2381
		2	4839	2e-98	Glyma13g30590	Solyc02g077260.2	0.3682	1.5908
		3	4839	0	Glyma13g30620	Solyc02g077290.1	0.5077	1.8167
		4	4839	4e-81	Glyma13g30670	Solyc02g077310.2	0	0
		5	4839	6e-123	Glyma13g30680	Solyc02g077330.2	0.3883	2.0011
		6	4839	1e-51	Glyma13g30710	Solyc02g077360.1	0.4096	1.3991
GmIQD44	SlSUN5	1	2137	5e-111	Glyma13g24020	Solyc02g077220.2	0.2189	1.2177
		2	2137	1e-77	Glyma13g24070	Solyc02g077260.2	0.3842	1.5958
		3	2137	1e-99	Glyma13g24121	Solyc02g077320.2	0.4665	1.039
		4	2137	2e-92	Glyma13g24150	Solyc02g077390.1	0.3819	1.8244
GmIQD54	SlSUN5	1	4323	4e-112	Glyma15g08700	Solyc02g077220.2	0.2221	1.0286
		2	4323	2e-100	Glyma15g08660	Solyc02g077260.2	0.3904	1.6694
		3	4323	4e-82	Glyma15g08610	Solyc02g077310.2	0	0
		4	4323	5e-130	Glyma15g08600	Solyc02g077330.2	0.3912	2.3745
		5	4323	6e-64	Glyma15g08580	Solyc02g077360.1	0.4358	1.4181
GmIQD46	GmIQD42	1	16571	0	Glyma12g35620	Glyma13g34810	0.0264	0.136
		2	16571	4e-171	Glyma12g35630	Glyma13g34800	0.0298	0.0826
		3	16571	0	Glyma12g35640	Glyma13g34780	0.0312	0.1071
		4	16571	3e-108	Glyma12g35650	Glyma13g34770	0.0365	0.188
		5	16571	3e-156	Glyma12g35680	Glyma13g34740	0.014	0.0508
		6	16571	0	Glyma12g35701	Glyma13g34710	0.0547	0.1079
		7	16571	1e-173	Glyma12g35711	Glyma13g34700	0.0569	0.2152
		8	16571	1e-128	Glyma12g35720	Glyma13g34690	0.0592	0.2174
		9	16571	4e-161	Glyma12g35730	Glyma13g34670	0.0313	0.1581
		10	16571	0	Glyma12g35740	Glyma13g34660	0.017	0.1347
		11	16571	0	Glyma12g35750	Glyma13g34650	0.0256	0.1363
		12	16571	0	Glyma12g35760	Glyma13g34641	0.036	0.0742
		13	16571	0	Glyma12g35780	Glyma13g34610	0.0266	0.153
GmIQD45	GmIQD42		934	3e-76	Glyma12g35711	Glyma13g30590	0.4663	1.2663
GmIQD54	GmIQD42		876	2e-77	Glyma12g35711	Glyma15g08660	0.4711	1.8233
GmIQD45	GmIQD46	1	1169	0	Glyma13g30440	Glyma13g36790	0.2661	2.3379
		2	1169	3e-31	Glyma13g30600	Glyma13g36850	0.6512	6.0553
		3	968	5e-76	Glyma13g30590	Glyma13g34700	0.4723	1.7084
		4	968	2e-133	Glyma13g30620	Glyma13g34760	0.7108	2.202
GmIQD54	GmIQD46	1	621	0	Glyma13g34610	Glyma13g36720	0.3049	1.711
		2	621	6e-69	Glyma13g34690	Glyma13g36840	0.4891	0
		3	871	4e-79	Glyma13g34700	Glyma15g08660	0.4405	1.7668
		4	621	2e-45	Glyma13g34770	Glyma13g36870	0.4219	2.5834
GmIQD54	GmIQD45	1	15460	0	Glyma13g30420	Glyma15g08790	0.0584	0.1761
		2	15460	0	Glyma13g30430	Glyma15g08780	0.0197	0.1292
		3	15460	7e-22	Glyma13g30710	Glyma15g08560	0.7756	1.925
		4	15460	0	Glyma13g30690	Glyma15g08590	0.0361	0.086
		5	15460	0	Glyma13g30680	Glyma15g08600	0.022	0.1321
		6	15460	9e-105	Glyma13g30670	Glyma15g08610	0.0185	0.1454
		7	15460	1e-126	Glyma13g30610	Glyma15g08620	0.2244	0.3234
		8	15460	1e-146	Glyma13g30600	Glyma15g08640	0.0495	0.0987
		9	15460	0	Glyma13g30590	Glyma15g08660	0.0312	0.1188
		10	15460	1e-157	Glyma13g30575	Glyma15g08666	0.0172	0.1363
		11	15460	0	Glyma13g30560	Glyma15g08680	0.0095	0.1101
		12	15460	1e-36	Glyma13g30550	Glyma15g08690	0.2545	0.5214
		13	15460	5e-163	Glyma13g30540	Glyma15g08700	0.0203	0.15
		14	15460	5e-160	Glyma13g30530	Glyma15g08705	0.0196	0.1703
		15	15460	0	Glyma13g30520	Glyma15g08711	0.0591	0.1255
		16	15460	1e-100	Glyma13g30490	Glyma15g08715	0.1781	0.1797
		17	15460	9e-120	Glyma13g30450	Glyma15g08720	0.5316	0
GmIQD25	GmIQD45	1	3944	2e-159	Glyma07g32620	Glyma13g30420	0.1851	1.0969
		2	3944	0	Glyma07g32590	Glyma13g30430	0.2216	1.0266
		3	3944	0	Glyma07g32550	Glyma13g30560	0.0658	0.4906
		4	3944	3e-42	Glyma07g32540	Glyma13g30575	0.1918	0.6489
		5	3944	5e-133	Glyma07g32531	Glyma13g30590	0.1241	0.5257
		6	3944	0	Glyma07g32490	Glyma13g30620	0.4698	1.439
		7	3944	2e-178	Glyma07g32450	Glyma13g30690	0.229	0.7592
GmIQD44	GmIQD45	1	2110	1e-161	Glyma13g24000	Glyma13g30420	0.1957	0.9304
		2	2110	1e-137	Glyma13g24020	Glyma13g30540	0.122	0.4642
		3	2110	0	Glyma13g24050	Glyma13g30560	0.0702	0.4899
		4	2110	2e-121	Glyma13g24060	Glyma13g30575	0.1371	0.5759
		5	2110	1e-124	Glyma13g24070	Glyma13g30590	0.123	0.5564
		6	2110	0	Glyma13g24080	Glyma13g30620	0.4389	1.4248
		7	2110	3e-175	Glyma13g24130	Glyma13g30690	0.2166	0.885
GmIQD25	GmIQD54	1	3627	8e-178	Glyma07g32450	Glyma15g08590	0.2311	0.8
		2	3627	2e-143	Glyma07g32531	Glyma15g08660	0.1299	0.4949
		3	3627	6e-47	Glyma07g32540	Glyma15g08666	0.1744	0.7165
		4	3627	0	Glyma07g32550	Glyma15g08680	0.0638	0.4715
		5	3627	0	Glyma07g32590	Glyma15g08780	0.2166	1.0803
		6	3627	2e-153	Glyma07g32620	Glyma15g08790	0.2095	1.0046
GmIQD44	GmIQD54	1	1954	6e-175	Glyma13g24130	Glyma15g08590	0.2187	0.9054
		2	1954	1e-131	Glyma13g24070	Glyma15g08660	0.1401	0.5752
		3	1954	2e-125	Glyma13g24060	Glyma15g08666	0.1205	0.5354
		4	1954	0	Glyma13g24050	Glyma15g08680	0.069	0.4973
		5	1954	8e-134	Glyma13g24020	Glyma15g08700	0.1254	0.3952
		6	1954	4e-158	Glyma13g24000	Glyma15g08790	0.2032	0.9426
GmIQD44	GmIQD25	1	3858	0	Glyma07g32620	Glyma13g24000	0.0297	0.2063
		2	3858	1e-117	Glyma07g32580	Glyma13g24011	0.0421	0.1668
		3	3858	3e-145	Glyma07g32566	Glyma13g24033	0.1079	0.1078
		4	3858	2e-180	Glyma07g32560	Glyma13g24040	0.0045	0.1019
		5	3858	0	Glyma07g32550	Glyma13g24050	0.0151	0.1448
		6	3858	2e-76	Glyma07g32540	Glyma13g24060	0.0666	0.267
		7	3858	9e-158	Glyma07g32531	Glyma13g24070	0.0518	0.1463
		8	3858	0	Glyma07g32490	Glyma13g24080	0.088	0.1377
		9	3858	0	Glyma07g32480	Glyma13g24090	0.0067	0.1066
		10	3858	6e-80	Glyma07g32471	Glyma13g24110	0.0526	0.1497
		11	3858	0	Glyma07g32461	Glyma13g24121	0.0353	0.1009
		12	3858	0	Glyma07g32450	Glyma13g24130	0.0226	0.1164
Gene pairs		No.	Block-score	E-value	Locus-1	Locus-2	Ka	Ks
SlSUN33	AtIQD10	1	848	6e-78	AT3G15030	Solyc12g014140.1	0.4394	2.2417
		2	848	4e-55	AT3G15050	Solyc12g014130.1	0.483	2.164
		3	848	6e-109	AT3G15060	Solyc12g014080.1	0.0811	5.1344
		4	848	8e-56	AT3G15070	Solyc12g014070.1	0.6728	1.3702
		5	848	2e-86	AT3G15080	Solyc12g014060.1	0.2706	2.7577
		6	848	5e-136	AT3G15090	Solyc12g014050.1	0.2193	1.3221
		7	848	2e-10	AT3G15095	Solyc12g014040.1	0.7042	3.6
GmIQD42	AtIQD10	1	1625	0	AT3G14950	Glyma12g35780	0.3772	2.0551
		2	1625	0	AT3G14980	Glyma12g35760	0.559	1.754
		3	1625	1e-158	AT3G14990	Glyma12g35750	0.2831	1.9273
		4	1625	2e-86	AT3G15000	Glyma12g35730	0.356	2.5259
		5	1625	8e-58	AT3G15030	Glyma12g35720	0.4188	2.0341
		6	1625	4e-78	AT3G15050	Glyma12g35711	0.433	0
		7	1625	8e-125	AT3G15080	Glyma12g35630	0.2174	2.9741
		8	1625	3e-166	AT3G15090	Glyma12g35620	0.2473	2.0403
		9	1625	1e-30	AT3G15095	Glyma12g35610	0.5109	2.8202
GmIQD46	AtIQD10	1	1805	0	AT3G14950	Glyma13g34610	0.3747	2.149
		2	1805	2e-175	AT3G14960	Glyma13g34630	0.1879	0
		3	1805	0	AT3G14980	Glyma13g34641	0.5813	1.7039
		4	1805	2e-158	AT3G14990	Glyma13g34650	0.2866	2.3399
		5	1805	1e-86	AT3G15000	Glyma13g34670	0.3748	3.959
		6	1805	8e-53	AT3G15030	Glyma13g34690	0.479	2.0027
		7	1805	9e-79	AT3G15050	Glyma13g34700	0.4008	4.0552
		8	1805	2e-60	AT3G15070	Glyma13g34790	0.6394	1.4897
		9	1805	2e-121	AT3G15080	Glyma13g34800	0.2495	4.0026
		10	1805	3e-163	AT3G15090	Glyma13g34810	0.2516	2.1771
GmIQD45	AtIQD10	1	312	3e-71	AT3G15050	Glyma13g30590	0.4394	2.8428
GmIQD54	AtIQD10	1	277	7e-72	AT3G15050	Glyma15g08660	0.443	2.0743
AtIQD9	AtIQD10	1	212	4e-77	AT2G34070	AT3G14850	0.3864	-1
		2	212	6e-53	AT2G33990	AT3G15050	0.4423	-1
		3	212	6e-108	AT2G33870	AT3G15060	0.0965	1.5503
		4	212	4e-29	AT2G33810	AT3G15270	0.4206	-1
		5	212	5e-19	AT2G33780	AT3G15300	0.6223	1.9621
GmIQD44	AtIQD9	1	330	3e-56	AT2G33880	Glyma13g24150	0.5401	2.2262
		2	330	0	AT2G34040	Glyma13g24090	0.1809	1.5576
GmIQD54	AtIQD9	1	530	0	AT2G33860	Glyma15g08540	0.3604	1.8083
		2	530	3e-21	AT2G34000	Glyma15g08640	0.6813	2.8956
		3	530	0	AT2G34070	Glyma15g08800	0.2708	2.9614
GmIQD25	AtIQD9	1	404	1e-72	AT2G33990	Glyma07g32531	0.3779	1.3509
SlSUN5	SlSUN28	1	495	2e-60	Solyc02g077120.2	Solyc10g008710.2	0.4142	1.365
		2	495	6e-42	Solyc02g077250.2	Solyc10g008780.1	0.5182	0.9436
		3	495	9e-97	Solyc02g077260.2	Solyc10g008790.2	0.2441	0.5668
		4	495	3e-100	Solyc02g077340.1	Solyc10g008810.2	0.373	1.6993
GmIQD25	SlSUN28	1	378	0	Glyma07g32550	Solyc10g008740.2	0.1405	1.3981
		2	378	2e-17	Glyma07g32540	Solyc10g008750.2	0	0
		3	378	2e-85	Glyma07g32531	Solyc10g008790.2	0.3824	1.3289
		4	378	0	Glyma07g32480	Solyc10g008800.2	0.1614	1.7847
GmIQD44	SlSUN28	1	380	0	Glyma13g24050	Solyc10g008740.2	0.1458	1.6186
		2	380	1e-73	Glyma13g24060	Solyc10g008750.2	0.3736	1.499
		3	380	4e-83	Glyma13g24070	Solyc10g008790.2	0.3728	1.3208
		4	380	0	Glyma13g24090	Solyc10g008800.2	0.1643	1.9471
GmIQD45	SlSUN28	1	291	0	Glyma13g30560	Solyc10g008740.2	0.11	1.394
		2	291	5e-70	Glyma13g30575	Solyc10g008750.2	0.3226	2.1269
		3	291	8e-98	Glyma13g30590	Solyc10g008790.2	0.3443	1.4575
GmIQD54	SlSUN28	1	253	0	Glyma15g08680	Solyc10g008740.2	0.112	1.3059
		2	253	5e-74	Glyma15g08666	Solyc10g008750.2	0.3468	1.589
		3	253	2e-100	Glyma15g08660	Solyc10g008790.2	0.3659	1.1814
SlSUN5	SlSUN33	1	207	9e-32	Solyc02g077250.2	Solyc12g014140.1	0.6651	1.9758
		2	207	7e-51	Solyc02g077260.2	Solyc12g014130.1	0.4855	3.1601
		3	207	9e-53	Solyc02g077270.2	Solyc12g014110.1	0.6301	2.9423
GmIQD42	SlSUN33	1	1021	2e-27	Glyma12g35610	Solyc12g014040.1	0	0
		2	1021	0	Glyma12g35620	Solyc12g014050.1	0.2024	2.1254
		3	1021	7e-111	Glyma12g35630	Solyc12g014060.1	0.2622	1.6516
		4	1021	9e-130	Glyma12g35640	Solyc12g014090.1	0.4981	2.0253
		5	1021	4e-71	Glyma12g35670	Solyc12g014110.1	0.599	2.0217
		6	1021	1e-14	Glyma12g35701	Solyc12g014120.1	0.8451	1.4901
		7	1021	1e-66	Glyma12g35711	Solyc12g014130.1	0.4574	1.9449
GmIQD46	SlSUN33	1	1200	0	Glyma13g34810	Solyc12g014050.1	0.2119	2.5138
		2	1200	3e-100	Glyma13g34800	Solyc12g014060.1	0.2803	2.2174
		3	1200	1e-92	Glyma13g34790	Solyc12g014070.1	0.55	1.5589
		4	1200	5e-131	Glyma13g34780	Solyc12g014090.1	0.5132	2.1703
		5	1200	0	Glyma13g34720	Solyc12g014110.1	0.2453	1.5114
		6	1200	8e-17	Glyma13g34710	Solyc12g014120.1	0.9164	1.4914
		7	1200	8e-67	Glyma13g34700	Solyc12g014130.1	0.4284	5.7347
		8	1200	0	Glyma13g34680	Solyc12g014190.1	0.2442	1.2458
GmIQD25	SlSUN5	1	3132	3e-07	Glyma07g32573	Solyc02g077210.1	0.5336	1.8457
		2	3132	3e-79	Glyma07g32531	Solyc02g077260.2	0.3909	1.4638
		3	3132	3e-57	Glyma07g32471	Solyc02g077300.1	0.2252	1.5808
		4	3132	6e-110	Glyma07g32461	Solyc02g077320.2	0.4582	1.1275
GmIQD45	SlSUN5	1	4839	1e-113	Glyma13g30540	Solyc02g077220.2	0.2231	1.2381
		2	4839	2e-98	Glyma13g30590	Solyc02g077260.2	0.3682	1.5908
		3	4839	0	Glyma13g30620	Solyc02g077290.1	0.5077	1.8167
		4	4839	4e-81	Glyma13g30670	Solyc02g077310.2	0	0
		5	4839	6e-123	Glyma13g30680	Solyc02g077330.2	0.3883	2.0011
		6	4839	1e-51	Glyma13g30710	Solyc02g077360.1	0.4096	1.3991
GmIQD44	SlSUN5	1	2137	5e-111	Glyma13g24020	Solyc02g077220.2	0.2189	1.2177
		2	2137	1e-77	Glyma13g24070	Solyc02g077260.2	0.3842	1.5958
		3	2137	1e-99	Glyma13g24121	Solyc02g077320.2	0.4665	1.039
		4	2137	2e-92	Glyma13g24150	Solyc02g077390.1	0.3819	1.8244
GmIQD54	SlSUN5	1	4323	4e-112	Glyma15g08700	Solyc02g077220.2	0.2221	1.0286
		2	4323	2e-100	Glyma15g08660	Solyc02g077260.2	0.3904	1.6694
		3	4323	4e-82	Glyma15g08610	Solyc02g077310.2	0	0
		4	4323	5e-130	Glyma15g08600	Solyc02g077330.2	0.3912	2.3745
		5	4323	6e-64	Glyma15g08580	Solyc02g077360.1	0.4358	1.4181
GmIQD46	GmIQD42	1	16571	0	Glyma12g35620	Glyma13g34810	0.0264	0.136
		2	16571	4e-171	Glyma12g35630	Glyma13g34800	0.0298	0.0826
		3	16571	0	Glyma12g35640	Glyma13g34780	0.0312	0.1071
		4	16571	3e-108	Glyma12g35650	Glyma13g34770	0.0365	0.188
		5	16571	3e-156	Glyma12g35680	Glyma13g34740	0.014	0.0508
		6	16571	0	Glyma12g35701	Glyma13g34710	0.0547	0.1079
		7	16571	1e-173	Glyma12g35711	Glyma13g34700	0.0569	0.2152
		8	16571	1e-128	Glyma12g35720	Glyma13g34690	0.0592	0.2174
		9	16571	4e-161	Glyma12g35730	Glyma13g34670	0.0313	0.1581
		10	16571	0	Glyma12g35740	Glyma13g34660	0.017	0.1347
		11	16571	0	Glyma12g35750	Glyma13g34650	0.0256	0.1363
		12	16571	0	Glyma12g35760	Glyma13g34641	0.036	0.0742
		13	16571	0	Glyma12g35780	Glyma13g34610	0.0266	0.153
GmIQD45	GmIQD42		934	3e-76	Glyma12g35711	Glyma13g30590	0.4663	1.2663
GmIQD54	GmIQD42		876	2e-77	Glyma12g35711	Glyma15g08660	0.4711	1.8233
GmIQD45	GmIQD46	1	1169	0	Glyma13g30440	Glyma13g36790	0.2661	2.3379
		2	1169	3e-31	Glyma13g30600	Glyma13g36850	0.6512	6.0553
		3	968	5e-76	Glyma13g30590	Glyma13g34700	0.4723	1.7084
		4	968	2e-133	Glyma13g30620	Glyma13g34760	0.7108	2.202
GmIQD54	GmIQD46	1	621	0	Glyma13g34610	Glyma13g36720	0.3049	1.711
		2	621	6e-69	Glyma13g34690	Glyma13g36840	0.4891	0
		3	871	4e-79	Glyma13g34700	Glyma15g08660	0.4405	1.7668
		4	621	2e-45	Glyma13g34770	Glyma13g36870	0.4219	2.5834
GmIQD54	GmIQD45	1	15460	0	Glyma13g30420	Glyma15g08790	0.0584	0.1761
		2	15460	0	Glyma13g30430	Glyma15g08780	0.0197	0.1292
		3	15460	7e-22	Glyma13g30710	Glyma15g08560	0.7756	1.925
		4	15460	0	Glyma13g30690	Glyma15g08590	0.0361	0.086
		5	15460	0	Glyma13g30680	Glyma15g08600	0.022	0.1321
		6	15460	9e-105	Glyma13g30670	Glyma15g08610	0.0185	0.1454
		7	15460	1e-126	Glyma13g30610	Glyma15g08620	0.2244	0.3234
		8	15460	1e-146	Glyma13g30600	Glyma15g08640	0.0495	0.0987
		9	15460	0	Glyma13g30590	Glyma15g08660	0.0312	0.1188
		10	15460	1e-157	Glyma13g30575	Glyma15g08666	0.0172	0.1363
		11	15460	0	Glyma13g30560	Glyma15g08680	0.0095	0.1101
		12	15460	1e-36	Glyma13g30550	Glyma15g08690	0.2545	0.5214
		13	15460	5e-163	Glyma13g30540	Glyma15g08700	0.0203	0.15
		14	15460	5e-160	Glyma13g30530	Glyma15g08705	0.0196	0.1703
		15	15460	0	Glyma13g30520	Glyma15g08711	0.0591	0.1255
		16	15460	1e-100	Glyma13g30490	Glyma15g08715	0.1781	0.1797
		17	15460	9e-120	Glyma13g30450	Glyma15g08720	0.5316	0
GmIQD25	GmIQD45	1	3944	2e-159	Glyma07g32620	Glyma13g30420	0.1851	1.0969
		2	3944	0	Glyma07g32590	Glyma13g30430	0.2216	1.0266
		3	3944	0	Glyma07g32550	Glyma13g30560	0.0658	0.4906
		4	3944	3e-42	Glyma07g32540	Glyma13g30575	0.1918	0.6489
		5	3944	5e-133	Glyma07g32531	Glyma13g30590	0.1241	0.5257
		6	3944	0	Glyma07g32490	Glyma13g30620	0.4698	1.439
		7	3944	2e-178	Glyma07g32450	Glyma13g30690	0.229	0.7592
GmIQD44	GmIQD45	1	2110	1e-161	Glyma13g24000	Glyma13g30420	0.1957	0.9304
		2	2110	1e-137	Glyma13g24020	Glyma13g30540	0.122	0.4642
		3	2110	0	Glyma13g24050	Glyma13g30560	0.0702	0.4899
		4	2110	2e-121	Glyma13g24060	Glyma13g30575	0.1371	0.5759
		5	2110	1e-124	Glyma13g24070	Glyma13g30590	0.123	0.5564
		6	2110	0	Glyma13g24080	Glyma13g30620	0.4389	1.4248
		7	2110	3e-175	Glyma13g24130	Glyma13g30690	0.2166	0.885
GmIQD25	GmIQD54	1	3627	8e-178	Glyma07g32450	Glyma15g08590	0.2311	0.8
		2	3627	2e-143	Glyma07g32531	Glyma15g08660	0.1299	0.4949
		3	3627	6e-47	Glyma07g32540	Glyma15g08666	0.1744	0.7165
		4	3627	0	Glyma07g32550	Glyma15g08680	0.0638	0.4715
		5	3627	0	Glyma07g32590	Glyma15g08780	0.2166	1.0803
		6	3627	2e-153	Glyma07g32620	Glyma15g08790	0.2095	1.0046
GmIQD44	GmIQD54	1	1954	6e-175	Glyma13g24130	Glyma15g08590	0.2187	0.9054
		2	1954	1e-131	Glyma13g24070	Glyma15g08660	0.1401	0.5752
		3	1954	2e-125	Glyma13g24060	Glyma15g08666	0.1205	0.5354
		4	1954	0	Glyma13g24050	Glyma15g08680	0.069	0.4973
		5	1954	8e-134	Glyma13g24020	Glyma15g08700	0.1254	0.3952
		6	1954	4e-158	Glyma13g24000	Glyma15g08790	0.2032	0.9426
GmIQD44	GmIQD25	1	3858	0	Glyma07g32620	Glyma13g24000	0.0297	0.2063
		2	3858	1e-117	Glyma07g32580	Glyma13g24011	0.0421	0.1668
		3	3858	3e-145	Glyma07g32566	Glyma13g24033	0.1079	0.1078
		4	3858	2e-180	Glyma07g32560	Glyma13g24040	0.0045	0.1019
		5	3858	0	Glyma07g32550	Glyma13g24050	0.0151	0.1448
		6	3858	2e-76	Glyma07g32540	Glyma13g24060	0.0666	0.267
		7	3858	9e-158	Glyma07g32531	Glyma13g24070	0.0518	0.1463
		8	3858	0	Glyma07g32490	Glyma13g24080	0.088	0.1377
		9	3858	0	Glyma07g32480	Glyma13g24090	0.0067	0.1066
		10	3858	6e-80	Glyma07g32471	Glyma13g24110	0.0526	0.1497
		11	3858	0	Glyma07g32461	Glyma13g24121	0.0353	0.1009
		12	3858	0	Glyma07g32450	Glyma13g24130	0.0226	0.1164
Names of IQD genes and their corresponding gene identifers are in bold. Information was retrieved from the Plant Genome Duplication Database (http://chibba.agtec.uga.edu/duplication/).
