# Supplementary material for: The IQD Gene Family in Soybean: Structure, Phylogeny, Evolution and Expression
Source: PLoS One. 2014 Oct 24;9(10):e110896. doi: 10.1371/journal.pone.0110896 (PMC4208818; doi:10.1371/journal.pone.0110896)
Supplement: Table S5 — Number of conserved gene pairs and synteny blocks and relative syntenic quality. (XLS) [file pone.0110896.s007.xls]

## Sheet: Sheet1
Table S5. Number of conserved gene pairs and synteny blocks and relative syntenic quality
a. Number of conserved flanking gene pairs
Clade 1	AtIQD7	AtIQD8	SlSUN11	GmIQD21	GmIQD28	GmIQD53	GmIQD48	SlSUN22	GmIQD50	GmIQD61	GmIQD10	GmIQD18	AtIQD6	Clade 2	GmIQD41	SlSUN31	GmIQD47	Clade 3	SlSUN28	SlSUN5	GmIQD25	GmIQD44	GmIQD45	GmIQD54	GmIQD46	GmIQD42	SlSUN33	AtIQD10	AtIQD9	Clade 4	AtIQD1	AtIQD2	SlSUN29	SlSUN30	SlSUN25	GmIQD43	GmIQD35	GmIQD7	GmIQD63	GmIQD67	GmIQD36
AtIQD7		19				3								GmIQD41		8		SlSUN28		4	4	4		3						AtIQD1		15	5	6	8	6	7	6	6
AtIQD8			10	5		3	3							SlSUN31			8	SlSUN5			4	4	6	5			3			AtIQD2			10	9	9	10	10	5	5
SlSUN11				9	7		3							GmIQD47				GmIQD25				12	7	6						SlSUN29				5	4	8	5	8	8
GmIQD21					17	13	8			4								GmIQD44					7	6						SlSUN30					4	4	4	4	4
GmIQD28						12				3								GmIQD45						17	4					SlSUN25						12	12	9	9
GmIQD53							18			4	3							GmIQD54							4				3	GmIQD43							21	8	5
GmIQD48																		GmIQD46								13	8	10		GmIQD35								9	9
SlSUN22									4	5	4	3	3					GmIQD42									7	9		GmIQD7									21
GmIQD50										8	8	6	3					SlSUN33										7		GmIQD63
GmIQD61											9	6	5					AtIQD10											5	GmIQD67											16
GmIQD10												14	3					AtIQD9												GmIQD36
GmIQD18													4
AtIQD6
b. Number of conserved synteny blocks
	Clade1	Clade2	Clade3	Clade4	Total
Gm/Gm	15	0	9	7	31
At/At	1	0	1	1	3
Sl/Sl	0	0	1	3	4
At/Sl	2	0	0	6	8
Gm/Sl	8	2	9	12	31
Gm/At	8	0	3	8	19
c. Relative syntenic quality
Clade 1	AtIQD7	AtIQD8	SlSUN11	GmIQD21	GmIQD28	GmIQD53	GmIQD48	SlSUN22	GmIQD50	GmIQD61	GmIQD10	GmIQD18	AtIQD6	Clade 2	GmIQD41	SlSUN31	GmIQD47	Clade 3	SlSUN28	SlSUN5	GmIQD25	GmIQD44	GmIQD45	GmIQD54	GmIQD46	GmIQD42	SlSUN33	AtIQD10	AtIQD9	Clade 4	AtIQD1	AtIQD2	SlSUN29	SlSUN30	SlSUN25	GmIQD43	GmIQD35	GmIQD7	GmIQD63	GmIQD67	GmIQD36
AtIQD7		0.345455				0.08								GmIQD41		0.313725		SlSUN28		0.145455	0.190476	0.181818		0.1						AtIQD1		0.225564	0.0980392	0.118812	0.183908	0.133333	0.150538	0.133333	0.131868
AtIQD8			0.227273	0.117647		0.0722892	0.0705882							SlSUN31			0.313725	SlSUN5			0.163265	0.156863	0.196721	0.166667			0.12			AtIQD2			0.19802	0.18	0.209302	0.224719	0.217391	0.11236	0.111111
SlSUN11				0.327273	0.269231		0.109091							GmIQD47				GmIQD25				0.631579	0.291667	0.255319						SlSUN29				0.144928	0.145455	0.275862	0.163934	0.275862	0.271186
GmIQD21					0.693878	0.52	0.307692			0.195122								GmIQD44					0.28	0.244898						SlSUN30					0.148148	0.140351	0.133333	0.140351	0.137931
GmIQD28						0.510638				0.157895								GmIQD45						0.576271	0.156863					SlSUN25						0.55814	0.521739	0.418605	0.409091
GmIQD53							0.72			0.205128	0.133333							GmIQD54							0.16				0.0705882	GmIQD43							0.857143	0.347826	0.212766
GmIQD48																		GmIQD46								0.666667	0.4	0.28169		GmIQD35								0.367347	0.36
SlSUN22									0.333333	0.416667	0.266667	0.1875	0.0967742					GmIQD42									0.378378	0.246575		GmIQD7									0.893617
GmIQD50										0.533333	0.444444	0.315789	0.0882353					SlSUN33										0.189189		GmIQD63
GmIQD61											0.5	0.315789	0.147059					AtIQD10											0.0900901	GmIQD67											0.666667
GmIQD10												0.636364	0.0810811					AtIQD9												GmIQD36
GmIQD18													0.105263
AtIQD6
d. Average relative syntenic quality of IQD III genes in soybean, tomato and Arabidopsis
	Clade1	Clade2	Clade3	Clade4	Average
At-Sl	0.162023		0.189189	0.16468	0.166813
At-Gm	0.0954374		0.199618	0.151832	0.121483
Sl-Gm	0.272823	0.313725	0.21491	0.287199	0.263926
					0.184074
