# Supplementary material for: The IQD Gene Family in Soybean: Structure, Phylogeny, Evolution and Expression
Source: PLoS One. 2014 Oct 24;9(10):e110896. doi: 10.1371/journal.pone.0110896 (PMC4208818; doi:10.1371/journal.pone.0110896)
Supplement: Table S6 — Transcription of soybean IQD genes, as determined by RNA-seq analysis. (XLSX) [file pone.0110896.s008.xlsx]

## Sheet: 热图原始数据 组织表达模式IQD命名
Table S6. Transcription of soybean IQD genes, as determined by RNA-seq analysis
name	young leaf	flower	one cm pod	pod shell 10DAF	pod shell 14DAF	seed 10 DAF	seed 14 DAF	seed 21 DAF	seed 25 DAF	seed 28 DAF	seed 35 DAF	seed 42 DAF	root	nodule
GmIQD1	4	17	11	27	11	9	13	4	5	6	13	3	2	24
GmIQD2	50	50	35	39	15	19	38	19	31	21	55	14	44	20
GmIQD3	9	5	0	1	4	6	7	3	5	4	7	5	6	8
GmIQD4	7	57	74	48	21	24	32	11	7	11	8	2	60	1
GmIQD5	58	45	54	67	18	18	15	13	28	11	39	23	63	23
GmIQD6	281	296	264	304	173	65	72	48	205	124	329	232	754	137
GmIQD7	92	74	51	50	32	13	14	3	11	5	5	4	120	64
GmIQD8	0	0	0	0	0	2	0	0	0	0	0	0	0	211
GmIQD9	69	44	66	67	32	36	37	21	34	34	42	21	84	48
GmIQD10	216	44	69	63	12	21	102	65	111	28	18	3	22	165
GmIQD11	4	19	3	3	1	0	0	0	0	0	0	2	1	0
GmIQD12	181	116	279	223	160	141	71	33	90	68	100	62	384	88
GmIQD13	389	90	99	81	76	13	27	15	38	35	73	25	4	14
GmIQD14	286	162	343	390	142	123	151	59	249	177	382	267	187	46
GmIQD15	1	30	11	5	4	2	6	5	5	5	2	3	0	3
GmIQD16	145	61	202	243	127	46	48	10	53	18	21	5	5	46
GmIQD18	393	39	80	56	9	11	92	62	93	20	9	5	45	26
GmIQD19	228	38	36	50	42	9	11	4	36	46	63	40	33	9
GmIQD21	56	14	27	27	3	14	25	15	16	7	7	4	9	4
GmIQD22	56	4	18	21	6	5	25	24	29	17	31	20	10	0
GmIQD23	108	65	80	43	18	18	64	37	113	70	156	101	147	6
GmIQD24	14	23	29	16	7	9	10	6	9	6	15	5	3	24
GmIQD26	231	224	179	217	96	42	41	43	182	97	248	163	712	72
GmIQD27	73	39	96	126	46	8	8	6	6	3	1	0	2	7
GmIQD28	59	17	41	35	11	0	11	14	7	6	6	1	8	1
GmIQD29	59	8	18	11	1	3	5	4	11	5	13	4	12	0
GmIQD30	152	59	126	118	38	22	21	6	25	21	70	34	28	1
GmIQD31	113	49	100	106	70	59	28	10	7	12	22	5	67	37
GmIQD32	16	17	17	17	7	25	10	7	18	12	35	20	44	30
GmIQD33	27	45	39	54	10	8	3	2	4	1	7	1	2	0
GmIQD34	6	49	28	33	36	46	59	28	7	13	7	1	32	0
GmIQD35	118	164	151	138	99	44	39	38	49	55	66	51	283	34
GmIQD37	89	25	108	113	122	7	11	4	28	25	26	29	14	0
GmIQD38	9	95	13	7	14	0	3	1	3	1	2	2	72	0
GmIQD39	20	14	0	1	0	2	3	2	7	2	6	0	8	0
GmIQD40	37	18	20	26	2	8	12	11	25	12	18	4	15	0
GmIQD41	161	73	144	135	65	35	40	17	51	42	57	47	82	54
GmIQD43	107	100	80	69	53	25	23	17	22	34	46	25	136	27
GmIQD44	37	47	6	9	6	2	4	1	9	8	9	6	98	49
GmIQD45	27	37	43	43	24	25	22	16	33	19	8	6	77	59
GmIQD46	6	73	38	23	4	7	3	2	59	92	61	15	43	6
GmIQD47	137	54	133	124	48	35	45	29	58	57	86	56	96	60
GmIQD48	37	6	29	32	19	14	18	7	9	4	3	3	11	6
GmIQD50	151	21	67	66	11	10	38	26	28	4	4	0	22	3
GmIQD51	77	21	56	48	38	9	20	16	57	45	52	25	92	10
GmIQD52	1	8	0	0	0	0	0	0	1	0	1	1	0	0
GmIQD53	97	38	59	42	16	24	21	16	11	4	4	0	25	48
GmIQD54	13	38	52	44	29	27	39	10	22	20	20	9	83	4
GmIQD55	51	57	34	24	7	19	23	24	42	34	80	35	83	158
GmIQD58	296	163	228	260	109	147	133	61	133	87	165	95	159	36
GmIQD59	1	16	12	6	4	15	18	4	7	4	8	3	22	52
GmIQD60	31	6	10	11	20	7	9	12	14	9	5	1	47	0
GmIQD61	292	34	75	76	21	27	53	46	43	25	24	7	15	10
GmIQD62	17	18	43	32	5	42	49	13	29	23	22	28	14	1
GmIQD63	170	88	134	113	45	26	35	12	29	18	24	3	110	45
GmIQD64	3	5	10	4	4	0	0	1	1	0	0	0	1	189
GmIQD65	3	18	2	2	2	3	1	0	1	0	1	1	13	0
GmIQD66	117	62	119	130	128	15	25	9	48	32	39	23	24	23
GmIQD67	4	69	6	2	10	4	11	4	10	9	12	5	20	3
YL, young leaf; F, flower; P.1cm, one-cm pod; PS.10d, pod shell 10 DAF; PS.14d, pod shell 14 DAF; S.10d, seed 10 DAF; S.14d, seed 14 DAF; S.21d, seed 21 DAF; S.25d, seed 25 DAF; S.28d, seed 28 DAF; S.35d, seed 35 DAF; S.42d, seed 42 DAF; R, root; N, nodule.
