# Supplementary material for: The IQD Gene Family in Soybean: Structure, Phylogeny, Evolution and Expression
Source: PLoS One. 2014 Oct 24;9(10):e110896. doi: 10.1371/journal.pone.0110896 (PMC4208818; doi:10.1371/journal.pone.0110896)
Supplement: Table S7 — Animo acid content of 67 soybean IQD proteins. (XLS) [file pone.0110896.s009.xls]

## Sheet: Sheet1
Table S7. Animo acid content of 67 soybean IQD proteins
Name	Amino Acid Content (%)								Length(aa.)
	A	C	Q	H	I	L	S	V
GmIQD1	0.102	0.026	0.043	0.019	0.031	0.071	0.107	0.062	420
GmIQD2	0.066	0.011	0.046	0.02	0.028	0.076	0.137	0.069	563
GmIQD3	0.081	0.015	0.043	0.02	0.033	0.081	0.149	0.035	396
GmIQD4	0.077	0.024	0.038	0.017	0.022	0.06	0.134	0.055	417
GmIQD5	0.057	0.011	0.046	0.023	0.036	0.073	0.139	0.073	563
GmIQD6	0.067	0.002	0.064	0.021	0.028	0.056	0.12	0.05	535
GmIQD7	0.09	0.002	0.046	0.025	0.031	0.071	0.143	0.052	477
GmIQD8	0.061	0.003	0.045	0.037	0.037	0.083	0.126	0.048	374
GmIQD9	0.071	0.011	0.048	0.024	0.048	0.066	0.139	0.051	904
GmIQD10	0.107	0.013	0.051	0.011	0.018	0.058	0.124	0.069	450
GmIQD11	0.082	0.016	0.062	0.029	0.056	0.071	0.129	0.058	450
GmIQD12	0.058	0.005	0.048	0.019	0.055	0.074	0.096	0.055	583
GmIQD13	0.102	0.006	0.056	0.03	0.026	0.063	0.102	0.058	463
GmIQD14	0.06	0.005	0.044	0.022	0.056	0.067	0.111	0.077	586
GmIQD15	0.101	0.02	0.045	0.025	0.02	0.063	0.137	0.047	445
GmIQD16	0.112	0.013	0.048	0.035	0.035	0.061	0.112	0.048	375
GmIQD17	0.075	0.009	0.043	0.026	0.047	0.069	0.14	0.056	843
GmIQD18	0.111	0.013	0.053	0.016	0.02	0.06	0.12	0.073	450
GmIQD19	0.108	0.011	0.061	0.034	0.031	0.058	0.094	0.054	446
GmIQD20	0.062	0.005	0.039	0.017	0.063	0.075	0.091	0.06	584
GmIQD21	0.085	0.018	0.046	0.009	0.03	0.06	0.129	0.062	433
GmIQD22	0.114	0.015	0.035	0.018	0.028	0.058	0.104	0.056	396
GmIQD23	0.092	0.009	0.059	0.038	0.027	0.053	0.121	0.049	546
GmIQD24	0.101	0.028	0.052	0.015	0.041	0.058	0.112	0.056	465
GmIQD25	0.086	0.007	0.034	0.024	0.066	0.052	0.117	0.038	290
GmIQD26	0.069	0.004	0.064	0.021	0.03	0.054	0.111	0.049	533
GmIQD27	0.115	0.016	0.05	0.023	0.034	0.062	0.115	0.048	436
GmIQD28	0.09	0.021	0.052	0.005	0.031	0.062	0.124	0.062	421
GmIQD29	0.117	0.017	0.03	0.02	0.035	0.06	0.102	0.05	402
GmIQD30	0.077	0.005	0.046	0.022	0.046	0.073	0.139	0.059	547
GmIQD31	0.106	0.004	0.025	0.039	0.019	0.075	0.145	0.039	482
GmIQD32	0.094	0.007	0.065	0.032	0.041	0.065	0.092	0.06	434
GmIQD33	0.081	0.017	0.053	0.015	0.053	0.064	0.147	0.047	468
GmIQD34	0.087	0.021	0.035	0.014	0.028	0.059	0.128	0.045	423
GmIQD35	0.099	0	0.055	0.025	0.038	0.065	0.133	0.044	474
GmIQD36	0.106	0.006	0.062	0.025	0.023	0.06	0.135	0.056	483
GmIQD37	0.119	0.009	0.03	0.034	0.015	0.08	0.125	0.047	464
GmIQD38	0.107	0.019	0.041	0.036	0.023	0.051	0.119	0.055	469
GmIQD39	0.083	0.013	0.066	0.022	0.055	0.079	0.123	0.05	457
GmIQD40	0.087	0.017	0.057	0.015	0.048	0.067	0.139	0.048	460
GmIQD41	0.104	0.012	0.062	0.038	0.026	0.059	0.09	0.069	422
GmIQD42	0.082	0.014	0.065	0.024	0.051	0.061	0.082	0.031	294
GmIQD43	0.096	0	0.051	0.021	0.038	0.062	0.136	0.049	470
GmIQD44	0.101	0.008	0.047	0.023	0.051	0.054	0.105	0.047	257
GmIQD45	0.09	0.007	0.047	0.017	0.05	0.067	0.114	0.05	299
GmIQD46	0.062	0.015	0.049	0.041	0.056	0.077	0.092	0.038	390
GmIQD47	0.096	0.009	0.064	0.035	0.026	0.061	0.089	0.064	425
GmIQD48	0.095	0.015	0.041	0.017	0.032	0.078	0.124	0.061	412
GmIQD49	0.068	0.024	0.045	0.032	0.026	0.066	0.097	0.068	380
GmIQD50	0.103	0.017	0.053	0.017	0.029	0.07	0.103	0.048	417
GmIQD51	0.096	0.002	0.063	0.024	0.024	0.044	0.1	0.072	458
GmIQD52	0.071	0.024	0.042	0.034	0.034	0.066	0.098	0.056	378
GmIQD53	0.101	0.017	0.048	0.01	0.031	0.075	0.132	0.058	416
GmIQD54	0.094	0.01	0.042	0.019	0.049	0.068	0.107	0.042	308
GmIQD55	0.093	0.007	0.056	0.038	0.027	0.053	0.127	0.047	550
GmIQD56	0.078	0.021	0.064	0.014	0.057	0.099	0.078	0.085	141
GmIQD57	0.111	0.008	0.027	0.042	0.015	0.078	0.155	0.038	477
GmIQD58	0.063	0.009	0.043	0.029	0.061	0.071	0.109	0.075	588
GmIQD59	0.107	0.02	0.043	0.025	0.018	0.076	0.141	0.038	447
GmIQD60	0.134	0	0.052	0.028	0.026	0.056	0.143	0.054	461
GmIQD61	0.099	0.017	0.053	0.017	0.031	0.068	0.119	0.046	413
GmIQD62	0.068	0.009	0.049	0.022	0.046	0.08	0.135	0.06	547
GmIQD63	0.09	0	0.046	0.025	0.031	0.069	0.153	0.05	477
GmIQD64	0.059	0.003	0.049	0.038	0.038	0.089	0.111	0.054	370
GmIQD65	0.115	0.017	0.042	0.038	0.025	0.052	0.13	0.057	477
GmIQD66	0.121	0.004	0.031	0.035	0.015	0.075	0.138	0.046	456
GmIQD67	0.11	0.008	0.057	0.037	0.025	0.059	0.127	0.059	489
Animo acid content of 67 soybean IQD proteins was revealed by WoLF PSORT (http://wolfpsort.org/)

## Sheet: Sheet2
SlSUN13	nucl?	90	45	47	50	48	47	49	21	4	30	49	38	49	50	39	44	96	34	96	68	8	5	95	12	60
