# Supplementary material for: The IQD Gene Family in Soybean: Structure, Phylogeny, Evolution and Expression
Source: PLoS One. 2014 Oct 24;9(10):e110896. doi: 10.1371/journal.pone.0110896 (PMC4208818; doi:10.1371/journal.pone.0110896)
Supplement: Table S8 — Accession numbers of IQDs for Arabidopsis thaliana , rice, tomato, Brachypodium distachyon and moss. (XLS) [file pone.0110896.s010.xls]

## Sheet: Sheet1
Table S8. Accession numbers of IQDs for Arabidopsis thaliana, rice, tomato, Brachypodium distachyon and moss
Tomato		Arabidopsis thaliana		Rice		Brachypodium distachyon and moss
SlSUN1	Solyc10g079240.1.1	AtIQD1	AT3G09710.1	OsIQD1	LOC_Os05g03190.1	BdIQD1	Bradi4g01360.2
SlSUN2	Solyc01g009340	AtIQD2	AT5G03040.1	OsIQD2	LOC_Os01g61720.8	BdIQD2	Bradi2g05680.1
SlSUN3	Solyc01g088250.2.1	AtIQD3	AT3G52290.1	OsIQD3	LOC_Os03g44610.1	BdIQD3	Bradi2g05840.1
SlSUN4	Solyc01g097490	AtIQD4	AT2G26410.1	OsIQD4	LOC_Os03g57330.1	BdIQD4	Bradi1g06350.1
SlSUN5	Solyc02g077260.2.1	AtIQD5	AT3G22190.1	OsIQD5	LOC_Os01g09790.1	BdIQD5	Bradi1g13650.3
SlSUN6	SL1.00sc00090_96	AtIQD6	AT2G26180.1	OsIQD6	LOC_Os05g38790.1	BdIQD6	Bradi3g13710.1
SlSUN7	Solyc02g087760.2.1	AtIQD7	AT1G17480.1	OsIQD7	LOC_Os06g06160.1	BdIQD7	Bradi1g14090.1
SlSUN8	Solyc03g026110.2.1	AtIQD8	AT1G72670.1	OsIQD8	LOC_Os12g42430.3	BdIQD8	Bradi2g18220.1
SlSUN10	Solyc03g083100.2.1	AtIQD9	AT2G33990.1	OsIQD9	LOC_Os01g51230.1	BdIQD9	Bradi2g18640.2
SlSUN11	Solyc03g121760.2.1	AtIQD10	AT3G15050.1	OsIQD10	LOC_Os05g46350.1	BdIQD10	Bradi5g18767.1
SlSUN12	Solyc04g016480.2.1	AtIQD11	AT5G13460.1	OsIQD11	LOC_Os01g67090.1	BdIQD11	Bradi2g19410.1
SlSUN13	Solyc04g050050.2.1	AtIQD12	AT5G03960.1	OsIQD12	LOC_Os06g23380.1	BdIQD12	Bradi3g26990.1
SlSUN14	Solyc04g081210.2.1	AtIQD13	AT3G59690.1	OsIQD13	LOC_Os02g19640.1	BdIQD13	Bradi2g33370.1
SlSUN15	Solyc05g007130.2.1	AtIQD14	AT2G43680.2	OsIQD14	LOC_Os08g02250.1	BdIQD15	Bradi2g37980.2
SlSUN16	Solyc06g052010.1.1	AtIQD15	AT3G49380.1	OsIQD15	LOC_Os04g48160.1	BdIQD16	Bradi2g47867.1
SlSUN17	Solyc06g053450.2.1	AtIQD16	AT4G10640.1	OsIQD16	LOC_Os03g43580.1	BdIQD17	Bradi2g48210.2
SlSUN18	Solyc06g066430.2.1	AtIQD17	AT4G00820.1	OsIQD17	LOC_Os03g06570.1	BdIQD18	Bradi1g49070.2
SlSUN19	Solyc08g007920.1.1	AtIQD18	AT1G01110.2	OsIQD18	LOC_Os10g28420.1	BdIQD19	Bradi2g49490.1
SlSUN20	Solyc08g007930.1.1	AtIQD19	AT4G14750.1	OsIQD19	LOC_Os05g44630.1	BdIQD20	Bradi2g54170.2
SlSUN21	Solyc08g014280.2.1	AtIQD20	AT3G51380.1	OsIQD20	LOC_Os01g53980.1	BdIQD21	Bradi2g57567.1
SlSUN22	Solyc08g062940.2.1	AtIQD21	AT3G49260.1	OsIQD21	LOC_Os05g09520.1	BdIQD22	Bradi1g62220.1
SlSUN23	Solyc08g080470.2.1	AtIQD22	AT4G23060.1	OsIQD22	LOC_Os01g09470.1	BdIQD23	Bradi1g74410.1
SlSUN24	Solyc08g083240.2.1	AtIQD23	AT5G62070.1	OsIQD23	LOC_Os05g45930.1		Pp1s382_30V6.1b
SlSUN25	Solyc09g007410.2.1	AtIQD24	AT5G07240.1	OsIQD24	LOC_Os01g51840.1
SlSUN26	Solyc09g082560.2.1	AtIQD25	AT4G29150.1	OsIQD25	LOC_Os04g56740
SlSUN27	Solyc10g005000.2.1	AtIQD26	AT3G16490.1	OsIQD26	LOC_Os03g04210
SlSUN28	Solyc10g008790.2.1	AtIQD27	AT1G51960.1	OsIQD28	LOC_Os06g40850.1
SlSUN29	Solyc10g084280.1.1	AtIQD28	AT1G14380.1
SlSUN30	Solyc10g086060.1.1	AtIQD29	AT2G02790.1
SlSUN31	Solyc11g071840.1.1	AtIQD30	AT1G18840.1
SlSUN32	Solyc12g008520.1.1	AtIQD31	AT1G74690.1
SlSUN33	Solyc12g014130.1.1	AtIQD32	AT1G19870.1
SUN	SL2.40ch07:2395262a	AtIQD33	AT5G35670.1
SlSUN9	SL2.40ch03:9052195-9054923a
a Physical position on tomato WGS chromosomes (2.40)
b the accession number of the moss IQD protein
