# Supplementary material for: The IQD Gene Family in Soybean: Structure, Phylogeny, Evolution and Expression
Source: PLoS One. 2014 Oct 24;9(10):e110896. doi: 10.1371/journal.pone.0110896 (PMC4208818; doi:10.1371/journal.pone.0110896)
Supplement: Table S9 — List of primer sequences used for qRT-PCR analysis of the 24 soybean IQD III genes. (XLS) [file pone.0110896.s011.xls]

## Sheet: Sheet2
Table S9. List of primer sequences used for qRT-PCR analysis of the 24 soybean IQD III genes
No.	Name	Gene Identifer	Orientation	Primer Sequence (5'->3')
1	GmIQD7	Glyma03g33560	F	ATTAAGGAATGCCAAATGGGG
			R	CTTCTGGTGGAGGAATAGGTCG
2	GmIQD10	Glyma04g05520	F	TGGAGGAGTTCTTCAGGGGAC
			R	CATCTGCTGCTACAACAGGTGG
3	GmIQD18	Glyma06g05530	F	TGGAGTTGGTTGGAGCGTTG
			R	CTTTGGAGGTGGGGTTTTATCT
4	GmIQD21	Glyma07g01040	F	AAGGGAAATCTGCGGGTGA
			R	TGCTGTCTAGGTTGCGGTTCT
5	GmIQD25	Glyma07g32531	F	AACAAGCCGCCACAACTATAAC
			R	CCGCCTGATTCTGTCTTCTGTAA
6	GmIQD28	Glyma08g20430	F	AACTGCGGAAGAGGCAAAAT
			R	CCATTGACCTGCTCTCCCAT
7	GmIQD32	Glyma09g30780	F	ATGAAAATGGGGCTAAGGGTG
			R	TTGGCAGTTTGAGATCCAGGA
8	GmIQD35	Glyma10g05720	F	TGGAACGATGGACGGCAG
			R	TGGGATTGGGAATGCGACT
9	GmIQD36	Glyma10g35721	F	AGGTCGCAACCAAGGTAAAGTC
			R	CTGGAGAAGCAGGGGAAGAAA
10	GmIQD41	Glyma12g31610	F	TAACAATGCAGGGGCTGGAG
			R	TATTCGCATCCCGTCTTCCG
11	GmIQD42	Glyma12g35711	F	CTTGGTAAGGAAAGTTGGGGTTG
			R	CATGGCCGTTGAGTTTTGTTG
12	GmIQD43	Glyma13g20070	F	CTTGGAGGCTATTGGTTTGAGG
			R	CGAAAGGCTTCTGACAGCTGAC
13	GmIQD44	Glyma13g24070	F	CAAACACTAGCCCCGAGAAAG
			R	TCTCTGTGGCAGCAGGGTAAG
14	GmIQD45	Glyma13g30590	F	AACACCTAAAACTCCCGTCTCG
			R	CATTGCACTCCTTGAACCACAG
15	GmIQD46	Glyma13g34700	F	CTGGCTGCTTTCCATTCTTACC
			R	TCCCGTTGGAGTATTCGTTTG
16	GmIQD47	Glyma13g38800	F	CACACATCCTGTTAAGCCGACT
			R	GCACCAGCCCCTGTATTGTT
17	GmIQD48	Glyma13g42440	F	TCTTACTCGCTCCGTTTGCTC
			R	CTCTTGTTGTCACCACCCTTCTC
18	GmIQD50	Glyma14g11050	F	ATGCTCAATGAACGCCGC
			R	CCCAGTTTGCCTTGTCCGTA
19	GmIQD53	Glyma15g02940	F	ATCTTTGCCATCCACCCACA
			R	GCCTGTTGTTGTGCTGTGAGAC
20	GmIQD54	Glyma15g08660	F	GTTGGAGCTGGAAGGAATGC
			R	GGGCTTGGCTGCTTATGTTG
21	GmIQD60	Glyma17g23770	F	AGCGACTTTCTTTCTCACCCTCT
			R	GACATCCCCAGCACACTACCTT
22	GmIQD61	Glyma17g34520	F	GACAAGGCGAACTGGGGAT
			R	TGGACTCGATGACAAGCGAG
23	GmIQD63	Glyma19g36270	F	GGGAGGAAGGGAAATTGGTTTT
			R	TCTGGTGGAGGAATAGGAGGTG
24	GmIQD67	Glyma20g31810	F	AGGCTTTCTTTCCCTGCTTCT
			R	TGCTCCCTCCATTTCTCATTC
